# Supplementary material for: Functional Characterization of the Dopaminergic Psychostimulant Sydnocarb as an Allosteric Modulator of the Human Dopamine Transporter
Source: Biomedicines. 2021 Jun 2;9(6):634. doi: 10.3390/biomedicines9060634 (PMC8227285; doi:10.3390/biomedicines9060634)
Supplement: Supplementary file 1 [file biomedicines-09-00634-s001.zip]

Archive with 1 entries (1 files):
- biomedicines-1194997-supplementary.pdf
